# Supplementary material for: Hitchhiking Mapping of Candidate Regions Associated with Fat Deposition in Iranian Thin and Fat Tail Sheep Breeds Suggests New Insights into Molecular Aspects of Fat Tail Selection
Source: Animals (Basel). 2022 May 31;12(11):1423. doi: 10.3390/ani12111423 (PMC9179914; doi:10.3390/ani12111423)
Supplement: Supplementary file 1 [file animals-12-01423-s001.zip]

Archive with 1 entries (1 files):
- animals-1644201-supplementary.rar
